# Supplementary material for: Untargeted metabolomics reveals alternations in metabolism of bovine mammary epithelial cells upon IFN-γ treatment
Source: BMC Vet Res. 2023 Feb 11;19:44. doi: 10.1186/s12917-023-03588-2 (PMC9921584; doi:10.1186/s12917-023-03588-2)
Supplement: Supplementary file 11 — Additional file 11: Table S1. Summary of the number of differentially expressed metabolites (DEMs) in each comparison group in both negative and positive ion modes [file 12917_2023_3588_MOESM11_ESM.xlsx]

## Sheet: Sheet1
Supplementary Table S1 Summary of the number of differentially expressed metabolites (DEMs) in each comparison group in both negative and positive ion modes
	Compared Samples	Total	Total Sig	up	down
negative mode	12h_IFNg_VS_12h_control	975	2	0	2
	24h_IFNg_VS_24h_control	975	7	4	3
	6h_IFNg_VS_6h_control	975	7	1	6
	12h_IFNg_VS_6h_IFNg	975	8	5	3
	24h_IFNg_VS_6h_IFNg	975	52	21	31
	24h_IFNg_VS_12h_IFNg	975	32	4	28
			108
	Compared Samples	Total	Total Sig	up	down
positive mode	12h_IFNg_VS_12h_control	1276	12	3	9
	24h_IFNg_VS_24h_control	1276	18	10	8
	6h_IFNg_VS_6h_control	1276	4	0	4
	12h_IFNg_VS_6h_IFNg	1276	19	6	13
	24h_IFNg_VS_6h_IFNg	1276	34	16	18
	24h_IFNg_VS_12h_IFNg	1276	26	9	17
			113
		Total	Total Sig	up	down
sum	12h_IFNg_VS_12h_control		14	3	11
	24h_IFNg_VS_24h_control		25	14	11
	6h_IFNg_VS_6h_control		11	1	10
	12h_IFNg_VS_6h_IFNg		27	11	16
	24h_IFNg_VS_6h_IFNg		86	37	49
	24h_IFNg_VS_12h_IFNg		58	13	45
			221	79	142
