# Supplementary material for: Untargeted metabolomics reveals alternations in metabolism of bovine mammary epithelial cells upon IFN-γ treatment
Source: BMC Vet Res. 2023 Feb 11;19:44. doi: 10.1186/s12917-023-03588-2 (PMC9921584; doi:10.1186/s12917-023-03588-2)
Supplement: Supplementary file 12 — Additional file 12: Table S2. List of differentially expressed metabolites (DEMs) upon 6 h IFN-γ treatment compared to control in both negative and positive ion modes. [file 12917_2023_3588_MOESM12_ESM.xlsx]

## Sheet: Sheet1
Supplementary Table S2 List of differentially expressed metabolites (DEMs) upon 6 h IFN-γ treatment compared to control in both negative and positive ion modes
	Compound	HMDB_ID	MTID	CSID	kegg_id	path	Formula	Score	Fragmentation Score	Description	Neutral mass (Da)	m/z	VIP(6h_IFNg_VS_6h_control)	FC(6h_IFNg_VS_6h_control)	log2(FC)(6h_IFNg_VS_6h_control)	P(6h_IFNg_VS_6h_control)	Sig(6h_IFNg_VS_6h_control)	AUC(6h_IFNg_VS_6h_control)
negative mode	6.51_253.0506m/z		MT44411				C15H10O4	47.2	40.8	3,7-DIHYDROXYFLAVONE		253.051	9.9428	9.28959	3.21561	1.6455e-05	Up	0.941667
	3.44_447.2094m/z		MT234582				C18H32N4O9	37	0.116	Thr Ile Ser Glu		447.209	4.7298	0.309564	-1.69169	0.014732	Down	0.683333
	3.68_259.1299m/z		MT23750				C11H20N2O5	39.3	4.38	Gamma-Glu-Leu		259.13	5.8239	7.92319e-05	-13.6236	0.04667	Down	0.704167
	6.23_151.0397m/z		MT62927				C8H8O3	48	49.4	Vanillin		151.04	1.2732	0.130263	-2.9405	0.0099172	Down	0.825
	9.52_417.2284m/z			CSID30776951			C23H32O4	40.2	3.6	5-Ethoxy-2-hydroxy-3-[(8E,11E)-8,11,14-pentadecatrien-1-yl]-1,4-benzoquinone		417.228	1.1076	0.253653	-1.97907	0.0094106	Down	0.783333
	10.70_445.2592m/z			CSID30776619			C25H36O4	40.1	7.77	(4E,8E)-11-[(2R)-6-Hydroxy-2,7,8-trimethyl-3,4-dihydro-2H-chromen-2-yl]-4,8-dimethyl-4,8-undecadienoic acid		445.259	3.4622	0.000220528	-12.1468	0.043098	Down	0.65
	5.16_202.1083m/z	HMDB0033433		CSID390180	C08283		C8H15NO2	38.7	1.56	(2S)-1,1-Dimethyl-2-piperidiniumcarboxylate		202.108	5.045	3.92566e-05	-14.6367	0.044077	Down	0.675
positive mode	7.23_318.3002m/z			CSID92679			C18H36O3	36.2	0	6-Hydroxyoctadecanoic acid		318.3	5.2178	2.83557e-07	-21.7499	0.016125	Down	0.825
	9.08_528.4986m/z			CSID74849807			C32H62O4	37.7	2.05	6-(Palmitoyloxy)hexadecanoic acid		528.499	6.055	8.89634e-08	-23.4222	0.0079615	Down	0.883333
	7.72_527.2875m/z		MT122846				C22H38N8O7	39.8	30.5	Asp Lys Lys His		527.288	7.7698	0.419018	-1.25492	0.00054562	Down	0.8
	5.65_337.2351m/z		MT36118				C20H34O5	41.2	20.1	PGH1		337.235	5.654	2.60798e-07	-21.8706	0.020829	Down	0.841667
