# Supplementary material for: Untargeted metabolomics reveals alternations in metabolism of bovine mammary epithelial cells upon IFN-γ treatment
Source: BMC Vet Res. 2023 Feb 11;19:44. doi: 10.1186/s12917-023-03588-2 (PMC9921584; doi:10.1186/s12917-023-03588-2)
Supplement: Supplementary file 13 — Additional file 13: Table S3. List of differentially expressed metabolites (DEMs) upon 12 h IFN-γ treatment compared to control in both negative and positive ion modes. [file 12917_2023_3588_MOESM13_ESM.xlsx]

## Sheet: Sheet1
Supplementary Table S3 List of differentially expressed metabolites (DEMs) upon 12 h IFN-γ treatment compared to control in both negative and positive ion modes
	Compound	HMDB_ID	MTID	CSID	kegg_id	path	Formula	Score	Fragmentation Score	Description	Neutral mass (Da)	m/z	VIP(12h_IFNg_VS_12h_control)	FC(12h_IFNg_VS_12h_control)	log2(FC)(12h_IFNg_VS_12h_control)	P(12h_IFNg_VS_12h_control)	Sig(12h_IFNg_VS_12h_control)	AUC(12h_IFNg_VS_12h_control)
negative mode	3.14_146.0818m/z		MT263491				C6H13NO3	39.2	7.44	4-Hydroxyisoleucine		146.081772778181	6.2908	4.73501662453308e-005	-14.3662709834656	0.042775	Down	0.733333333333333
	11.66_763.5614m/z			CSID74877177			C45H83O8P	28.4	1.83	(2R)-2-[(9Z,12Z,15Z)-9,12,15-Octadecatrienoyloxy]-3-(phosphonooxy)propyl tetracosanoate		763.561405207824	1.1118	0.415752386826632	-1.26620354886595	0.0089976	Down	0.877777777777778
positive mode	2.64_679.6397m/z			CSID74886378			C47H82O2	31.6	0	24-Methyl-9,19-cyclolanost-25-en-3-yl palmitate		679.639663974863	7.8587	2.3897102794187	1.2568357212261	0.039763	Up	0.7
	15.71_127.1107m/z		MT90553				C8H14O	36.4	2.86	(S,E)-Filbertone		127.110739561084	1.2908	2.04998640591658	1.03561434281279	0.00026041	Up	0.955555555555556
	0.62_203.2228m/z	HMDB0001256	MT255	CSID1072	C00750	map00330;map00410;map00480;map01100;map04976	C10H26N4	46.3	35	Spermine		203.222828525768	9.236	9.28490705953642	3.21488746908186	0.022321	Up	0.772222222222222
	16.04_652.4357n		MT78964				C33H65O10P	38.9	6.94	PG(15:0/12:0)	652.435722810563	675.424849934337	1.7784	0.345204813459646	-1.53447551360935	0.0025368	Down	0.855555555555556
	15.93_880.7551n			CSID59654665			C57H100O6	37.5	5.76	1-[(9Z,12Z)-9,12-Octadecadienoyloxy]-3-(stearoyloxy)-2-propanyl (9Z,12Z,15Z)-9,12,15-octadecatrienoate	880.75513660351	903.744912939326	1.3756	0.369349670147668	-1.43694080565236	5.7773e-06	Down	1
	15.94_919.7184m/z			CSID59673937			C57H100O6	35	0.813	3-[(9Z,12Z)-9,12-Octadecadienoyloxy]-2-(stearoyloxy)propyl (9Z,12Z,15Z)-9,12,15-octadecatrienoate		919.71839479732	8.1765	1.00713542218166e-006	-19.9213108842177	0.023051	Down	0.838888888888889
	14.53_898.7890m/z			CSID59673924			C57H100O6	36.8	13.1	2,3-Bis[(9Z)-9-octadecenoyloxy]propyl (9Z,12Z,15Z)-9,12,15-octadecatrienoate		898.789002966497	8.9955	5.59775918580665e-007	-20.7686472403438	0.022122	Down	0.816666666666667
	12.93_898.7884m/z			CSID9182631			C57H100O6	35.2	5.45	2-[(9Z)-9-Octadecenoyloxy]-1,3-propanediyl (9Z,12Z,9'Z,12'Z)bis(-9,12-octadecadienoate)		898.788442314244	7.2271	9.08337303263197e-007	-20.0702685347771	0.033972	Down	0.7
	11.70_903.7442m/z			CSID59693778			C59H98O6	35.3	1.04	1,3-Bis[(9Z,12Z)-9,12-octadecadienoyloxy]-2-propanyl (8Z,11Z,14Z,17Z)-8,11,14,17-icosatetraenoate		903.744173151826	13.276	1.82406585488409e-007	-22.3863388476477	0.00055973	Down	0.916666666666667
	9.93_746.6057m/z		MT77648				C42H84NO7P	35.6	1.46	PE(P-20:0/17:0)		746.605652027214	1.6693	0.111368017767538	-3.16659311025946	0.000411	Down	0.944444444444444
	0.92_276.1544m/z	HMDB0029154		CSID58747			C11H21N3O5	36.5	0	L-gamma-Glutamyl-L-lysine		276.154440316323	1.2319	0.380090665379278	-1.39558450030151	0.015795	Down	0.844444444444444
	0.69_205.0680m/z	HMDB0000765	MT142	CSID6015	C00392	map00051;map01100;map02010;map02060	C6H14O6	39.1	0	D-(-)-Mannitol		205.068007629485	1.942	0.339863543887011	-1.55697247815098	0.00072652	Down	0.888888888888889
