# Supplementary material for: Untargeted metabolomics reveals alternations in metabolism of bovine mammary epithelial cells upon IFN-γ treatment
Source: BMC Vet Res. 2023 Feb 11;19:44. doi: 10.1186/s12917-023-03588-2 (PMC9921584; doi:10.1186/s12917-023-03588-2)
Supplement: Supplementary file 14 — Additional file 14: Table S4. List of differentially expressed metabolites (DEMs) upon 24 h IFN-γ treatment compared to control in both negative and positive ion modes. [file 12917_2023_3588_MOESM14_ESM.xlsx]

## Sheet: Sheet1
Supplementary Table S4 List of differentially expressed metabolites (DEMs) upon 24 h IFN-γ treatment compared to control in both negative and positive ion modes
	Compound	HMDB_ID	MTID	CSID	kegg_id	path	Formula	Score	Fragmentation Score	Description	Neutral mass (Da)	m/z	VIP(24h_IFNg_VS_24h_control)	FC(24h_IFNg_VS_24h_control)	log2(FC)(24h_IFNg_VS_24h_control)	P(24h_IFNg_VS_24h_control)	Sig(24h_IFNg_VS_24h_control)	AUC(24h_IFNg_VS_24h_control)
positive mode	1.26_337.0940n	HMDB0004662	MT7068	CSID394301	C14180	map00680;map01100;map01120	C11H19N3O7S	42.4	21.7	S-hydroxymethylglutathione	337.094034089092	338.101476798434	4.1368	2.13844002839227	1.09655874803526	0.028538	Up	0.736111111111111
	0.84_350.1819m/z		MT16950				C16H23N5O4	44.2	28.4	His Pro Pro		350.181875753709	2.4462	2.71564338865169	1.44129404099559	0.027576	Up	0.8125
	0.90_629.1606m/z	HMDB0030857		CSID156261			C32H30O12	34.4	0	Aurasperone B		629.160591834829	4.4377	5.58097479909406	2.48051713190983	0.019569	Up	0.770833333333333
	0.92_215.1036m/z	HMDB0038336		CSID8211158			C9H11NO4	36.8	0	3-(3,4-dihydroxyphenyl)lactamide		215.103575249655	5.1909	2.894810648042	1.53346898342523	0.0028878	Up	0.770833333333333
	2.42_247.1287m/z	HMDB0011172		CSID5378716			C10H18N2O5	42.9	20.5	L-gamma-Glutamyl-L-valine		247.128720499786	2.5555	2.84252029987321	1.5071706521683	0.043271	Up	0.736111111111111
	4.67_270.2429m/z	HMDB0000477	MT5464	CSID13628094			C16H28O2	37.9	6.75	7Z,10Z-Hexadecadienoic acid		270.242875311776	3.4612	2.2183683192677	1.14949891836988	0.028685	Up	0.708333333333333
	11.49_903.7441m/z		MT37307				C59H98O6	34	3.29	TG(18:2(9Z,12Z)/18:2(9Z,12Z)/20:4(5Z,8Z,11Z,14Z))[iso3]		903.744121336979	4.549	2.5498149017247	1.35039252157189	0.038005	Up	0.590277777777778
	5.20_290.2842m/z	HMDB0036852		CSID91936			C20H32	39.3	0	ALVASOL		290.284217535499	4.3484	2.13858940626373	1.09665952205038	0.022244	Up	0.59375
	0.90_503.1502m/z			CSID35015197			C24H32O7S	36.1	0	3,4a,5-Trimethyl-6-{[(2E)-3-(methylsulfinyl)-2-propenoyl]oxy}-2-oxo-2,4,4a,5,6,7,8,8a,9,9a-decahydronaphtho[2,3-b]furan-4-yl (2E)-2-methyl-2-butenoate		503.150245513228	2.2179	2.2559174028939	1.17371424654131	0.046352	Up	0.902777777777778
	0.77_523.9974m/z		MT100				C10H16N5O14P3	43.6	23.8	Guanosine triphosphate (GTP)		523.997396392711	4.1005	2.20659823516608	1.14182397583519	0.035988	Up	0.71875
	6.52_270.2194n	HMDB0030978		CSID4446130			C16H30O3	38.1	2.94	11-Oxohexadecanoic acid	270.219356322111	293.210100804232	4.2101	4.80491275428552e-007	-20.9889864288634	0.046188	Down	0.673611111111111
	6.68_270.2198n	HMDB0030978		CSID4446130			C16H30O3	38.5	3.23	11-Oxohexadecanoic acid	270.219815091053	293.208544634862	1.0264	0.140560331576461	-2.83073859516185	0.040593	Down	0.666666666666667
	4.25_228.1360n	HMDB0000933	MT5882	CSID4446155	C16308	map00592;map01110	C12H20O4	39.3	6.92	Traumatic Acid	228.135984241451	251.125420208165	3.5086	1.63369476704982e-006	-19.2234301079938	0.02737	Down	0.729166666666667
	9.96_828.5518m/z			CSID74851489			C48H78NO8P	35.3	11	6-Hydroxy-9-[(5Z,8Z,11Z,14Z)-5,8,11,14-icosatetraenoyloxy]-6-oxido-5,7-dioxa-2-aza-6lambda~5~-phosphadecan-10-yl (4Z,7Z,10Z,13Z,16Z)-4,7,10,13,16-docosapentaenoate		828.551770082384	4.9619	5.14188210773429e-008	-24.2131282264335	0.0066931	Down	0.809027777777778
	11.18_856.5831m/z			CSID24767388			C48H84NO8P	33.9	7.33	1-STEAROYL-2-DOCOSAHEXANOYL-SN-GLYCERO-3-PHOSPHOCHOLINE		856.583145717318	3.1855	9.59060937786365e-008	-23.3138022735227	0.049048	Down	0.746527777777778
	10.06_764.5421m/z		MT78602				C40H78NO10P	32.4	1.59	PS(12:0/22:0)		764.542059540751	4.002	1.31685896341613e-007	-22.8563958240657	0.039003	Down	0.715277777777778
	9.38_856.5803m/z			CSID24767388			C48H84NO8P	32.8	7.51	1-STEAROYL-2-DOCOSAHEXANOYL-SN-GLYCERO-3-PHOSPHOCHOLINE		856.58031124572	4.5073	3.64436764137481e-007	-21.3878281596176	0.015757	Down	0.729166666666667
	8.21_385.2734m/z			CSID35014147			C25H36O3	38.1	0.0691	2-[(2Z,4E,6E,8Z,10E)-12-Hydroxy-6,11-dimethyl-2,4,6,8,10-dodecapentaen-2-yl]-4,4,7a-trimethyl-2,4,5,6,7,7a-hexahydro-1-benzofuran-6-ol		385.27343161099	3.0622	0.300377948265169	-1.73514919114383	0.030322	Down	0.840277777777778
negative mode	3.93_333.0912m/z	HMDB0004808	MT7073	CSID13628420			C18H18O4	37.9	2.83	(4Z)-4-Methyl-6-(3-methyl-1,4-dioxo-1,4-dihydro-2-naphthalenyl)-4-hexenoic acid		333.091247179994	2.4492	0.000489552050527333	-10.9962501202405	0.038857	Down	0.666666666666667
	11.37_881.5209m/z			CSID392060			C41H76N2O15	37.5	2.64	Roxithromycin		881.520895577267	1.1902	0.294853859545228	-1.76192801617499	0.00076025	Down	0.861111111111111
	5.64_229.1346m/z	HMDB0015095		CSID4662	C07445		C14H20N2O2	40	1.53	Pindolol		229.134605964517	2.9445	8.69812762277804e-006	-16.8108636925068	0.03884	Down	0.666666666666667
	3.06_358.1255m/z		MT72408				C17H26ClNO3S	32.1	0.209	Clethodim		358.125491736799	2.9194	2.25008651379941	1.16998047283336	0.032104	Up	0.739583333333333
	3.42_319.0473m/z			CSID74854127			C15H12O8	36.8	4.77	(2E)-3-(3,4-Dihydroxyphenyl)-1-(pentahydroxyphenyl)-2-propen-1-one		319.047325754234	3.5872	3.40613937112137	1.76813746787375	0.022988	Up	0.75
	3.04_245.1147m/z	HMDB0011172		CSID5378716			C10H18N2O5	43.6	27.4	L-gamma-Glutamyl-L-valine		245.114739267389	2.8823	2.34039159377723	1.22674994140446	0.034521	Up	0.729166666666667
	1.94_196.0613m/z			CSID70478			C8H9NO2	37.8	0.199	2-Amino-3-methylbenzoate		196.061288817374	3.3633	2.16697936333242	1.11568541436387	0.02648	Up	0.743055555555556
