# Supplementary material for: Untargeted metabolomics reveals alternations in metabolism of bovine mammary epithelial cells upon IFN-γ treatment
Source: BMC Vet Res. 2023 Feb 11;19:44. doi: 10.1186/s12917-023-03588-2 (PMC9921584; doi:10.1186/s12917-023-03588-2)
Supplement: Supplementary file 15 — Additional file 15: Table S5. List of differentially expressed metabolites (DEMs) upon 12 h IFN-γ treatment compared to 6 h IFN-γ treatment in both negative and positive ion modes. [file 12917_2023_3588_MOESM15_ESM.xlsx]

## Sheet: Sheet1
Supplementary Table S5 List of differentially expressed metabolites (DEMs) upon 12 h IFN-γ treatment compared to 6 h IFN-γ treatment in both negative and positive ion modes
	Compound	HMDB_ID	MTID	CSID	kegg_id	path	Formula	Score	Fragmentation Score	Description	Neutral mass (Da)	m/z	VIP(12h_IFNg_VS_6h_IFNg)	FC(12h_IFNg_VS_6h_IFNg)	log2(FC)(12h_IFNg_VS_6h_IFNg)	P(12h_IFNg_VS_6h_IFNg)	Sig(12h_IFNg_VS_6h_IFNg)	AUC(12h_IFNg_VS_6h_IFNg)
negative mode	4.75_333.0913m/z		MT1735				C16H18N2O4S	41.3	18.2	Penicillin G		333.091297682301	3.8357	0.192114723453299	-2.37996000514432	0.026354	Down	0.694444444444444
	7.42_524.2435m/z			CSID8045428			C28H29N7O	36.6	0.00923	CGP-74588		524.243541866019	3.9377	0.309775911470604	-1.69070313201573	0.0094426	Down	0.787037037037037
	8.25_821.3993m/z		MT44285				C42H62O16	37	0.956	GLYCYRRHIZIC ACID		821.399252334984	3.5044	0.388817984034602	-1.36283314529167	0.0019414	Down	0.777777777777778
	2.78_267.0735m/z	HMDB0000195	MT84	CSID5799	C00294	map00230;map01100;map02010	C10H12N4O5	47.5	43.1	Inosine		267.073464956611	2.6551	2.34139651995159	1.22736927828826	0.026058	Up	0.796296296296296
	3.09_354.1306m/z			CSID35032830			C14H19N3O5	43.8	33.7	N-[2-Amino-3-(4-hydroxyphenyl)propanoyl]glutamine, NAHPG		354.130569476725	1.9939	2.1199476743868	1.08402865590437	0.043999	Up	0.703703703703704
	11.99_621.3061m/z		MT256973				C26H42N10O8	34.6	0.662	Tyr Glu Arg Arg, TGAA		621.306075494363	2.6076	2.31284032437383	1.20966566753665	0.049852	Up	0.814814814814815
	9.82_487.1546m/z	HMDB0041323		CSID24843907			C26H28O7	44.5	39.3	2-[2,5-Dihydroxy-4-methoxy-3-(3-methyl-2-buten-1-yl)phenyl]-5,7-dihydroxy-3-(3-methyl-2-buten-1-yl)-4H-chromen-4-one, DMMBPDMBC		487.154610993516	5.1086	3.57213287667159	1.83678574701839	3.4824e-05	Up	0.962962962962963
	4.63_375.1309m/z		MT233				C17H20N4O6	48.4	61.4	Riboflavin (Vitamin B2)		375.130887804608	2.3024	3.24493351269279	1.69818891831961	0.040151	Up	0.787037037037037
positive mode	7.88_558.3192n		MT264537				C23H42N8O8	45.6	43.9	Ala Arg Leu Glu Ala, AALGA	558.319233024794	581.309441378485	4.4626	0.0986961682031142	-3.34086211544438	0.0072526	Down	0.796296296296296
	15.93_880.7551n			CSID59654665			C57H100O6	37.5	5.76	1-[(9Z,12Z)-9,12-Octadecadienoyloxy]-3-(stearoyloxy)-2-propanyl (9Z,12Z,15Z)-9,12,15-octadecatrienoate	880.75513660351	903.744912939326	1.5249	0.0525473356027889	-4.2502385751609	5.7134e-18	Down	1
	2.89_316.1757m/z			CSID35014432			C15H22O6	39.1	1.05	12,13-Epoxytrichothec-9-ene-3,7,8,15-tetrol		316.175681685659	3.9602	5.04829446600452e-008	-24.2396286942114	0.029832	Down	0.708333333333333
	3.92_197.1166m/z		MT1265				C11H16O3	42	19.3	Benzenemethanol, 2-(2-hydroxypropoxy)-3-methyl-		197.116630845431	2.8618	4.2937004801425e-006	-17.8293470141043	0.018536	Down	0.731481481481482
	10.74_175.1478m/z		MT265058				C13H18	39.2	11.3	Ionene		175.147806191319	3.8304	0.424835132696903	-1.23502501690031	0.013592	Down	0.833333333333333
	11.49_903.7441m/z		MT37307				C59H98O6	34	3.29	TG(18:2(9Z,12Z)/18:2(9Z,12Z)/20:4(5Z,8Z,11Z,14Z))[iso3]		903.744121336979	9.0859	5.37986397640953e-009	-27.4697831576059	8.5976e-34	Down	1
	12.50_360.3257m/z	HMDB0035516		CSID30777091			C24H41NO	36.8	0.00953	1-(6-Nonyl-3-pyridinyl)-1-decanone		360.325686234626	4.5879	0.0504319105775016	-4.3095193079561	0.0056742	Down	0.726851851851852
	15.94_919.7184m/z			CSID59673937			C57H100O6	35	0.813	3-[(9Z,12Z)-9,12-Octadecadienoyloxy]-2-(stearoyloxy)propyl (9Z,12Z,15Z)-9,12,15-octadecatrienoate		919.71839479732	5.4728	3.22974091693767e-008	-24.8840063195174	1.3624e-05	Down	1
	14.53_898.7890m/z			CSID59673924			C57H100O6	36.8	13.1	2,3-Bis[(9Z)-9-octadecenoyloxy]propyl (9Z,12Z,15Z)-9,12,15-octadecatrienoate		898.789002966497	7.8478	5.21911264660116e-009	-27.5135483133156	2.0708e-09	Down	1
	12.93_898.7884m/z			CSID9182631			C57H100O6	35.2	5.45	2-[(9Z)-9-Octadecenoyloxy]-1,3-propanediyl (9Z,12Z,9'Z,12'Z)bis(-9,12-octadecadienoate), octadecadienoate		898.788442314244	9.0935	5.35391466235574e-009	-27.4767587103713	1.0802e-34	Down	1
	11.70_903.7442m/z			CSID59693778			C59H98O6	35.3	1.04	1,3-Bis[(9Z,12Z)-9,12-octadecadienoyloxy]-2-propanyl (8Z,11Z,14Z,17Z)-8,11,14,17-icosatetraenoate, icosatetraenoate		903.744173151826	7.4198	8.76725387400712e-009	-26.7652278291906	2.9913e-08	Down	1
	5.20_290.2842m/z	HMDB0036852		CSID91936			C20H32	39.3	0	ALVASOL		290.284217535499	3.8523	0.326309689104543	-1.61568626891777	0.012781	Down	0.833333333333333
	3.20_212.1180m/z		MT73018				C13H13N3	50.3	56.6	Trp-P-1		212.117979989725	1.2201	0.150397398259407	-2.73314848499095	0.00067707	Down	0.916666666666667
	3.42_574.3380n		MT264717				C25H46N6O9	46.9	63.3	Lys Asp Leu Ser Leu, LALSL	574.337977698268	592.372613340396	3.7157	2.50937531004696	1.32732826088278	0.011167	Up	0.759259259259259
	6.52_270.2194n	HMDB0030978		CSID4446130			C16H30O3	38.1	2.94	11-Oxohexadecanoic acid, palmitic acid	270.219356322111	293.210100804232	5.0565	2.60624103429135	1.38197051556232	0.00046796	Up	0.898148148148148
	7.23_318.3002m/z			CSID92679			C18H36O3	36.2	0	6-Hydroxyoctadecanoic acid, 6-Hydroxy C18:0		318.300156760267	3.518	2.06758005288416	1.0479431889676	0.0079816	Up	1
	7.79_295.2624m/z		MT89890				C19H34O2	39.3	27.5	Methyl linoleate		295.262360525952	2.3951	2.38862877957141	1.25618265978621	0.037744	Up	0.990740740740741
	5.65_337.2351m/z		MT36118				C20H34O5	41.2	20.1	PGH1		337.235089259166	4.0156	2.40761968257734	1.26760751610368	0.0024972	Up	0.981481481481482
	3.94_237.1101m/z			CSID35013296			C11H18O4	42.4	26.5	2-Oxo-6-pentyltetrahydro-2H-pyran-3-carboxylic acid, CARBOXYLIC ACID		237.110142542962	2.0221	50.7102216942515	5.66420467646008	0.031388	Up	0.666666666666667
	0.63_904.3179m/z											904.317941140395	5.0641	2.23558277894758	1.16065096684504	0.00024471	Up	0.87962962962963
