# Supplementary material for: Untargeted metabolomics reveals alternations in metabolism of bovine mammary epithelial cells upon IFN-γ treatment
Source: BMC Vet Res. 2023 Feb 11;19:44. doi: 10.1186/s12917-023-03588-2 (PMC9921584; doi:10.1186/s12917-023-03588-2)
Supplement: Supplementary file 16 — Additional file 16: Table S6. List of differentially expressed metabolites (DEMs) upon 24 h IFN-γ treatment compared to 6 h IFN-γ treatment in both negative and positive ion modes. Additional file 17: Table S7. List of differentially expressed metabolites (DEMs) upon 24 h IFN-γ treatment compared to 12 h IFN-γ treatment in both negative and positive ion modes. [file 12917_2023_3588_MOESM16_ESM.xlsx]

## Sheet: Sheet1
Supplementary Table S6 List of differentially expressed metabolites (DEMs) upon 24 h IFN-γ treatment compared to 6 h IFN-γ treatment in both negative and positive ion modes
	Compound	HMDB_ID	MTID	CSID	kegg_id	path	Formula	Score	Fragmentation Score	Description	Neutral mass (Da)	m/z	VIP(24h_IFNg_VS_6h_IFNg)	FC(24h_IFNg_VS_6h_IFNg)	log2(FC)(24h_IFNg_VS_6h_IFNg)	P(24h_IFNg_VS_6h_IFNg)	Sig(24h_IFNg_VS_6h_IFNg)	AUC(24h_IFNg_VS_6h_IFNg)
negative mode	5.64_324.1141n	HMDB0014558		CSID1912	C06806		C15H20N2O4S	37.2	0	acetohexamide	324.114124320001	323.107016004347	5.3609	4.26518045789873e-006	-17.8389617867002	9.2646e-06	Down	0.875
	5.66_374.0909n			CSID143002			C16H15ClN6O3	33.1	0	SEP-174559	374.090860454396	373.083584022396	4.3706	1.69078110231834e-006	-19.1738786766027	0.00093274	Down	0.822916666666667
	7.13_435.0522n	HMDB0014499		CSID4674940	C06840		C13H17N5O8S2	36.3	0	Aztreonam	435.052201104107	480.039675861094	2.8958	7.87094628422244e-006	-16.9550314752069	0.011052	Down	0.708333333333333
	7.13_424.0681n	HMDB0015244		CSID4586393	C06894		C16H16N4O8S	37.4	0	Cefuroxime	424.06810989017	469.066522462749	4.4222	5.10888444500365e-006	-17.5785602647288	0.00018203	Down	0.857638888888889
	4.75_396.0869m/z			CSID30776766			C18H19NO7	41.8	25.3	(2E)-N-[2-(Dihydroxymethyl)-4-hydroxy-5-methoxyphenyl]-3-(4-hydroxy-3-methoxyphenyl)acrylamide		396.086949936887	2.7259	1.4112128262562e-005	-16.1127048959768	0.022085	Down	0.722222222222222
	5.64_351.1021m/z	HMDB0014342		CSID3248			C13H12F2N6O	38.3	2.86	Fluconazole		351.102084959097	5.05	8.76154910625205e-006	-16.8003825978626	9.485e-06	Down	0.875
	5.66_435.0540m/z			CSID59651627			C11H19O13P	36.8	0	(2R)-3-[(Hydroxy{[(2R,3S,5R,6S)-2,3,4,5,6-pentahydroxycyclohexyl]oxy}phosphoryl)oxy]-1,2-propanediyl diformate		435.053978722214	5.1171	8.06987952145704e-006	-16.9190214342466	9.2263e-06	Down	0.875
	5.91_333.0916m/z		MT1735				C16H18N2O4S	38.5	3.6	Penicillin G		333.091642502183	3.2384	0.0187389312275762	-5.73781751834893	0.0022553	Down	0.90625
	7.13_497.0297m/z	HMDB0030568		CSID30776836			C30H12O9	34.1	0	1,7,13-Trihydroxy-5,6,11,12,17,18-trinaphthylenehexone		497.029732052782	2.1825	3.69989591120812e-005	-14.7221557903158	0.028457	Down	0.666666666666667
	7.14_526.1658m/z	HMDB0015230		CSID393589			C22H28FN3O6S	37	1.35	rosuvastatin		526.165830706782	4.2284	1.24116476359755e-005	-16.2979458296801	0.00014417	Down	0.833333333333333
	7.87_821.3999m/z		MT44285				C42H62O16	38.4	2.18	GLYCYRRHIZIC ACID		821.39988829323	2.1257	0.125493186022524	-2.99431906344753	0.010148	Down	0.875
	9.52_417.2284m/z			CSID30776951			C23H32O4	40.2	3.6	5-Ethoxy-2-hydroxy-3-[(8E,11E)-8,11,14-pentadecatrien-1-yl]-1,4-benzoquinone		417.228356238946	1.0038	0.0705438631144618	-3.8253356071567	0.0027645	Down	0.881944444444444
	9.72_417.2283m/z			CSID30776659			C23H32O4	41.3	12.9	(2E,6E)-9-[(2R)-6-Hydroxy-2,7,8-trimethyl-3,4-dihydro-2H-chromen-2-yl]-2,6-dimethyl-2,6-nonadienoic acid		417.228291776086	2.0749	0.0573037733066632	-4.12522604989239	0.0070863	Down	0.902777777777778
	10.42_514.2947m/z		MT181422				C22H41N7O7	46.4	54.7	Leu Arg Val Glu		514.29467798374	2.0703	0.280129447650258	-1.83583444512034	0.020053	Down	0.895833333333333
	10.70_445.2592m/z			CSID30776619			C25H36O4	40.1	7.77	(4E,8E)-11-[(2R)-6-Hydroxy-2,7,8-trimethyl-3,4-dihydro-2H-chromen-2-yl]-4,8-dimethyl-4,8-undecadienoic acid		445.259164599584	2.2956	5.58891728627815e-006	-17.4489997454702	0.0312	Down	0.666666666666667
	7.65_353.2331m/z	HMDB0030960		CSID8623436			C19H32O3	37.6	0	(3Z)-4-Hydroxy-5-methylene-3-tetradecylidenedihydro-2(3H)-furanone		353.233095513674	2.496	3.05839057540568e-005	-14.9968678148868	0.031393	Down	0.729166666666667
	7.42_526.1657m/z	HMDB0015230		CSID393589			C22H28FN3O6S	38.4	0	rosuvastatin		526.165704007664	5.041	2.89778557545091e-006	-18.3966177241459	7.1557e-05	Down	0.864583333333333
	7.13_349.0865m/z	HMDB0014561		CSID6607	C08126		C16H18N2O5S	36.2	0	Phenoxymethylpenicillin		349.086548327891	2.229	2.74715038469282e-005	-15.1517045857515	0.028514	Down	0.666666666666667
	7.13_503.0464m/z			CSID74852186			C22H16O14	35.7	0	3-({3,4-Dihydroxy-5-[(2,3,4,5-tetrahydroxybenzoyl)oxy]benzoyl}oxy)-5-hydroxy-4-methoxybenzoic acid		503.046398200928	2.7095	1.84786661004224e-005	-15.7237798561981	0.011078	Down	0.708333333333333
	7.13_667.1920m/z	HMDB0032768		CSID65981			C37H36N2O6S2	36.9	0	3-[(Ethyl{(1E,4E)-4-[{4-[ethyl(3-sulfobenzyl)amino]phenyl}(phenyl)methylene]-2,5-cyclohexadien-1-ylidene}ammonio)methyl]benzenesulfonate		667.191975508832	2.5962	3.58684415053e-006	-18.0888535082055	0.028526	Down	0.666666666666667
	7.13_445.0685m/z			CSID8939356			C22H18O8	36.8	0	(2R,3R)-2-(3,4-Dihydroxyphenyl)-5,7-dihydroxy-3,4-dihydro-2H-chromen-3-yl 4-hydroxybenzoate		445.068499588758	2.3629	1.3770053987647e-005	-16.1481062586416	0.028456	Down	0.666666666666667
	7.13_393.0469m/z	HMDB0000175	MT5196	CSID8264	C00130	map00230;map01060;map01065;map01070;map01100;map01110;map01130;map01523;map04742	C10H13N4O8P	38	0	Inosinic acid		393.046900146529	2.8923	9.60601992645498e-006	-16.6676297680601	0.010722	Down	0.708333333333333
	5.91_255.1141m/z	HMDB0015656		CSID4283			C14H14N2	38.4	0.52	naphazoline		255.114121526775	4.5523	1.59774953509071e-005	-15.9335992068489	1.4262e-05	Down	0.875
	5.64_329.0939m/z			CSID30776995			C19H18O3	36.7	0.353	5-[(Z)-2-{4-Hydroxy-3-[(1Z)-3-methyl-1,3-butadien-1-yl]phenyl}vinyl]-1,3-benzenediol		329.093903833081	4.0942	5.95174836114098e-006	-17.3582550384778	0.0011842	Down	0.84375
	5.64_392.0895m/z	HMDB0029330		CSID10202285			C19H19NO6	37.4	0	5-Hydroxy-11-methyl-2-(1,2,3-trihydroxy-2-propanyl)-1,11-dihydrofuro[2,3-c]acridin-6(2H)-one		392.08946827101	5.6012	2.5781484618388e-006	-18.5652332261089	9.063e-06	Down	0.875
	5.64_229.1346m/z	HMDB0015095		CSID4662	C07445		C14H20N2O2	40	1.53	Pindolol		229.134605964517	6.5647	6.39547195785083e-007	-20.5764458365938	4.5718e-07	Down	0.916666666666667
	4.95_192.0666m/z	HMDB0000821	MT4237	CSID61452	C05598	map00360	C10H11NO3	40.3	10.8	Phenylacetylglycine		192.066592643618	4.3918	1.84030456797752e-005	-15.7296959242693	0.0001004	Down	0.864583333333333
	4.81_465.1810m/z			CSID74851449			C21H35O7P	38.7	0	2-Hydroxy-3-(phosphonooxy)propyl (6Z,9Z,12Z,15Z)-6,9,12,15-octadecatetraenoate		465.180952968018	3.1006	4.63924262790901e-006	-17.717679269606	0.010437	Down	0.708333333333333
	4.65_401.2403m/z			CSID35013192			C18H34N4O6	37	0	(5E)-2,10-Diamino-5-{[(5-amino-5-carboxypentyl)amino]methyl}-5-undecenedioic acid (non-preferred name)		401.240312205921	2.9701	1.72756069955876e-005	-15.8209040724115	0.01194	Down	0.767361111111111
	1.43_401.0150m/z	HMDB0001274	MT6129	CSID144320	C00363	map00240;map01100	C10H16N2O11P2	27.5	9.76	thymidine diphosphate		401.014957616329	1.2365	0.0239214632001567	-5.3855505524524	2.2093e-05	Down	1
	0.87_401.0146m/z	HMDB0001274	MT6129	CSID144320	C00363	map00240;map01100	C10H16N2O11P2	43.7	55.3	thymidine diphosphate		401.014605282561	1.2129	0.0143706378254984	-6.12073209407117	2.1602e-05	Down	0.993055555555556
	0.64_555.1315m/z	HMDB0034100		CSID4589567			C31H24O10	34.7	0	5,5',8-Trihydroxy-6,6',8'-trimethoxy-2,2'-dimethyl-4H,4'H-7,10'-bibenzo[g]chromene-4,4'-dione		555.131471302972	2.9147	3.06086027134473	1.61393718715854	0.032901	Up	0.864583333333333
	3.42_319.0473m/z			CSID74854127			C15H12O8	36.8	4.77	(2E)-3-(3,4-Dihydroxyphenyl)-1-(pentahydroxyphenyl)-2-propen-1-one		319.047325754234	3.3579	4.58879765094926	2.19811619062284	0.0031779	Up	0.833333333333333
	3.68_259.1299m/z		MT23750				C11H20N2O5	39.3	4.38	Gamma-Glu-Leu		259.129893774092	3.5785	4.22415393185578	2.07866240872065	0.0049081	Up	0.815972222222222
	3.70_227.1402m/z			CSID3196828			C11H20N2O3	37.4	0	Leu-pro		227.140187858202	2.8082	2.98026678558724	1.57544148270623	0.0029708	Up	0.833333333333333
	3.85_259.1300m/z		MT23750				C11H20N2O5	41	8.69	Gamma-Glu-Leu		259.129988719007	2.2373	3.57262618945913	1.83698496994718	0.0045716	Up	0.9375
	3.97_181.0502m/z		MT34515				C9H10O4	41.5	18.1	Hydroxyphenyllactic acid		181.050245729295	3.3196	2.04954031814598	1.03530037065927	0.001826	Up	0.875
	3.98_259.1300m/z		MT23750				C11H20N2O5	40.5	6.67	Gamma-Glu-Leu		259.129950786461	1.8807	3.96334763516798	1.9867195152587	0.0023924	Up	0.958333333333333
	3.98_281.1118m/z	HMDB0013938		CSID476589			C17H20N2OS	36	0	promazine sulfoxide		281.111822810841	3.4824	3.63756691443316	1.86297378719149	0.0035977	Up	0.774305555555556
	6.19_335.1102m/z			CSID35032427			C11H18N2O7	37	0.966	(6S)-2-Amino-6-[(3-carboxypropanoyl)amino]heptanedioic acid		335.110160925994	3.0404	2.93117446140576	1.55147883875909	0.0046104	Up	0.916666666666667
	9.82_487.1546m/z	HMDB0041323		CSID24843907			C26H28O7	44.5	39.3	2-[2,5-Dihydroxy-4-methoxy-3-(3-methyl-2-buten-1-yl)phenyl]-5,7-dihydroxy-3-(3-methyl-2-buten-1-yl)-4H-chromen-4-one		487.154610993516	2.5905	3.71788066790649	1.89448046509807	0.025884	Up	0.770833333333333
	6.74_301.0353m/z		MT3432				C15H10O7	41.9	21.3	Delphinidin		301.035293591719	3.3817	3.89556841134752	1.96183385059813	0.0031395	Up	0.75
	4.73_273.0917m/z	HMDB0039096		CSID13598411			C11H20N2O5S	40.5	21.1	gamma-Glutamyl-S-propylcysteine		273.091675363608	2.8014	4.22261571106287	2.07813695730477	0.017734	Up	0.743055555555556
	4.29_220.0648m/z			CSID59664337			C8H15NO4S	37.9	0	N-[(2S)-2-Hydroxypropanoyl]methionine		220.064823451374	3.1132	2.82901000922274	1.50029728109276	0.0021337	Up	0.850694444444444
	3.67_910.1534m/z			CSID7822310			C27H44N7O20P3S	34.7	0.0974	3-hydroxyadipyl-CoA		910.153437330932	3.2699	2.34684295061055	1.23072130076339	0.015592	Up	0.864583333333333
	3.59_415.2306m/z		MT45019				C25H33FO4	40.4	18.5	AL 8810 methyl ester		415.230644910336	3.0533	2.48618818128574	1.31393549909873	0.0012029	Up	0.916666666666667
	3.43_146.0818m/z	HMDB0033453		CSID65215	C10144		C6H13NO3	37.9	0	(D)-fagomine		146.08178621434	2.5209	3.22518238298559	1.68938074676502	0.022329	Up	0.767361111111111
	3.43_303.0809m/z		MT44358				C11H16N2O8	36.4	0.199	N-Acetylaspartylglutamic acid		303.080866298327	2.6917	3.17413166642827	1.66636197397123	0.0082068	Up	0.805555555555556
	3.04_245.1147m/z	HMDB0011172		CSID5378716			C10H18N2O5	43.6	27.4	L-gamma-Glutamyl-L-valine		245.114739267389	4.628	3.77065476514442	1.9148150657767	1.9518e-05	Up	0.979166666666667
	1.92_163.0396m/z		MT306				C9H8O3	37.9	3.1	2-Hydroxycinnamic acid		163.039586764874	3.0719	2.14849042112325	1.10332334498302	0.0013234	Up	0.895833333333333
	0.77_264.9514m/z	HMDB0001294	MT153	CSID161681	C01159	map00010;map01100	C3H8O10P2	47.2	43.2	2,3-bisphospho-D-glyceric acid		264.951358078305	1.292	2.95740545047443	1.56433204572073	0.011094	Up	0.833333333333333
	0.64_475.1901m/z			CSID74853693			C26H32O6	36.9	0.938	2-[3-Hydroxy-4-methoxy-5-(3-methyl-2-buten-1-yl)phenyl]-1-[2,4,6-trihydroxy-3-(3-methyl-2-buten-1-yl)phenyl]-1-propanone		475.190111900957	2.5546	2.13228642087515	1.0924012421412	0.023836	Up	0.888888888888889
positive mode	2.27_665.1248n			CSID388299			C21H29N7O14P2	40.1	10.2	NADH	665.124813138951	666.132089570951	2.0068	0.189886543650652	-2.39679042266127	0.037609	Down	0.923611111111111
	4.19_334.0983n		MT1735				C16H18N2O4S	50.7	56.8	Penicillin G	334.098321598007	335.105598030007	5.0792	4.48152546510233e-009	-27.7333629595752	0.0021944	Down	0.868055555555556
	3.47_308.1194n		MT94879				C18H16N2O3	36.7	0.0117	Azacridone A	308.119423408278	309.126699840278	4.8315	0.0145418353560302	-6.10364682340992	0.0002941	Down	0.930555555555556
	3.50_352.1094n		MT1737				C16H20N2O5S	42.2	14.1	Penicilloic G acid	352.109353752228	353.116224562572	1.4098	0.0866571097786218	-3.52853806968448	0.0010605	Down	0.833333333333333
	3.42_574.3380n		MT264717				C25H46N6O9	46.9	63.3	Lys Asp Leu Ser Leu	574.337977698268	592.372613340396	4.2551	0.120991253513674	-3.04702533638364	0.0021779	Down	0.784722222222222
	0.63_915.3161m/z			CSID74886549			C50H52O15	30.4	0	2-(4-{6-[2,4-Dihydroxy-3-(3-methyl-2-buten-1-yl)benzoyl]-5-(2,4-dihydroxyphenyl)-3-methyl-2-cyclohexen-1-yl}-3,5-dihydroxyphenyl)-7-(3-methyl-2-buten-1-yl)-1-benzofuran-6-yl hexopyranosiduronic acid		915.316099223194	3.3811	0.164404340533281	-2.60467970594578	0.0061482	Down	0.826388888888889
	4.19_176.0702m/z	HMDB0000821	MT4237	CSID61452	C05598	map00360	C10H11NO3	47.6	43.7	1107116		176.070162291203	4.3454	0.0749930991957992	-3.73709834368681	0.0014772	Down	0.909722222222222
	9.96_828.5518m/z			CSID74851489			C48H78NO8P	35.3	11	6-Hydroxy-9-[(5Z,8Z,11Z,14Z)-5,8,11,14-icosatetraenoyloxy]-6-oxido-5,7-dioxa-2-aza-6lambda~5~-phosphadecan-10-yl (4Z,7Z,10Z,13Z,16Z)-4,7,10,13,16-docosapentaenoate		828.551770082384	4.9677	3.59140457461869e-008	-24.730876576183	0.00042601	Down	0.881944444444444
	11.01_209.1530m/z		MT91835				C13H20O2	41.4	22.3	3-Hydroxy-beta-ionone		209.152989733727	4.696	8.44379990655791e-008	-23.4975323676754	0.0018339	Down	0.868055555555556
	11.18_856.5831m/z			CSID24767388			C48H84NO8P	33.9	7.33	1-STEAROYL-2-DOCOSAHEXANOYL-SN-GLYCERO-3-PHOSPHOCHOLINE		856.583145717318	2.9669	8.41751871513376e-008	-23.5020297354189	0.04029	Down	0.802083333333333
	14.53_898.7890m/z			CSID59673924			C57H100O6	36.8	13.1	2,3-Bis[(9Z)-9-octadecenoyloxy]propyl (9Z,12Z,15Z)-9,12,15-octadecatrienoate		898.789002966497	1.3327	0.447302282464054	-1.16067797483868	9.4634e-07	Down	1
	12.93_898.7884m/z			CSID9182631			C57H100O6	35.2	5.45	2-[(9Z)-9-Octadecenoyloxy]-1,3-propanediyl (9Z,12Z,9'Z,12'Z)bis(-9,12-octadecadienoate)		898.788442314244	2.0418	0.290538362374983	-1.78319942676832	0.0070449	Down	1
	10.06_764.5421m/z		MT78602				C40H78NO10P	32.4	1.59	PS(12:0/22:0)		764.542059540751	5.4702	6.48861705806963e-008	-23.8775137348141	5.2921e-05	Down	0.916666666666667
	9.38_856.5803m/z			CSID24767388			C48H84NO8P	32.8	7.51	1-STEAROYL-2-DOCOSAHEXANOYL-SN-GLYCERO-3-PHOSPHOCHOLINE		856.58031124572	6.0832	2.01078324470973e-007	-22.2457390915869	7.3588e-06	Down	0.909722222222222
	8.21_385.2734m/z			CSID35014147			C25H36O3	38.1	0.0691	2-[(2Z,4E,6E,8Z,10E)-12-Hydroxy-6,11-dimethyl-2,4,6,8,10-dodecapentaen-2-yl]-4,4,7a-trimethyl-2,4,5,6,7,7a-hexahydro-1-benzofuran-6-ol		385.27343161099	2.5487	0.239785486930827	-2.0601837529265	0.024129	Down	0.916666666666667
	4.19_160.0421m/z			CSID35032871			C6H11NO3S	46	37.1	3-[(1Z)-1-Propen-1-ylsulfinyl]alanine		160.042079809473	5.3453	2.19490923785826e-008	-25.4412634752832	0.00051094	Down	0.847222222222222
	3.20_212.1180m/z		MT73018				C13H13N3	50.3	56.6	Trp-P-1		212.117979989725	1.7522	1.14618470751535e-008	-26.3785852061525	0.024507	Down	0.951388888888889
	2.72_335.1058m/z		MT64811				C19H14N2O4	44.1	34.4	RG-108		335.105815222786	6.2796	1.75833639770536e-008	-25.7612136517156	1.2722e-05	Down	0.875
	7.88_558.3192n		MT264537				C23H42N8O8	45.6	43.9	Ala Arg Leu Glu Ala	558.319233024794	581.309441378485	4.2715	2.08700906842719	1.06143686927902	0.0035188	Up	0.833333333333333
	1.26_337.0940n	HMDB0004662	MT7068	CSID394301	C14180	map00680;map01100;map01120	C11H19N3O7S	42.4	21.7	S-hydroxymethylglutathione	337.094034089092	338.101476798434	2.8138	3.16183479953353	1.66076199131428	0.037867	Up	0.854166666666667
	7.50_598.3126n		MT46747				C27H51O12P	43.1	33.8	PI(18:1(9Z)/0:0)	598.312595829791	621.301279313326	4.2574	2.64311493212306	1.4022391599015	0.0095497	Up	0.888888888888889
	13.46_394.3820n	HMDB0035215		CSID4471996			C26H50O2	36.7	0	Ximenic acid	394.382010196034	417.371147091662	3.5392	4.83196933144618	2.27261129789335	0.016796	Up	0.729166666666667
	0.84_350.1819m/z		MT16950				C16H23N5O4	44.2	28.4	His Pro Pro		350.181875753709	4.1559	3.57596564105889	1.83833287474492	0.00038648	Up	1
	2.30_137.0453m/z	HMDB0000157	MT83	CSID768	C00262	map00230;map01100	C5H4N4O	39.7	3.56	Hypoxanthine		137.04534171586	2.2627	2.42798783750375	1.27976119473323	0.045669	Up	0.84375
	2.42_247.1287m/z	HMDB0011172		CSID5378716			C10H18N2O5	42.9	20.5	L-gamma-Glutamyl-L-valine		247.128720499786	4.9784	4.43602712851346	2.14926818832473	9.2217e-05	Up	0.951388888888889
	2.64_794.5803m/z			CSID74854279			C44H86NO6P	31.6	0.00334	(2R)-3-[(1Z,9Z)-1,9-Octadecadien-1-yloxy]-2-[(1Z)-1-octadecen-1-yloxy]propyl 2-(trimethylammonio)ethyl phosphate		794.580290067982	2.2528	2.20237211560175	1.13905824909181	0.02812	Up	0.958333333333333
	2.64_681.2126m/z	HMDB0041431		CSID9939442			C38H34N4O6	32.4	0	(2E,2'E)-N,N'-[(5,5'-Dihydroxy-1H,1'H-4,4'-biindole-3,3'-diyl)di-2,1-ethanediyl]bis[3-(4-hydroxyphenyl)acrylamide]		681.212596166504	2.888	2.12340523474423	1.0863797242185	0.016425	Up	0.951388888888889
	2.66_753.3978m/z			CSID17215656			C36H72O4S2Sn	19.8	0	Bis(2-ethylhexyl thioglycolato)dioctyltin		753.397828094897	2.1073	2.25697120744064	1.17438801394509	0.044074	Up	0.826388888888889
	2.66_903.8754m/z			CSID59660777			C59H114O5	35.2	0	(2R)-3-(Octadecyloxy)-2-(tetradecanoyloxy)propyl (15Z)-15-tetracosenoate		903.875386223192	3.406	2.22515840998638	1.1539080458169	0.011687	Up	0.854166666666667
	2.67_756.2339m/z	HMDB0012177		CSID17625689	C04489		C30H39N9O12	33.5	0.462	5-methyltetrahydropteroyltri-L-glutamic acid		756.233948688286	4.0319	3.03464136675653	1.60152602917497	0.0064819	Up	0.795138888888889
	2.75_261.1443m/z		MT23750				C11H20N2O5	41.9	13.4	Gamma-Glu-Leu		261.144285627941	1.0137	3.53341330032725	1.82106250990187	6.9527e-05	Up	0.930555555555556
	7.51_339.2894m/z	HMDB0033372		CSID78181			C21H40O4	38.1	0	2-(Stearoyloxy)propanoic acid		339.289361886449	1.128	2.44024946755498	1.2870286425452	0.0015004	Up	0.868055555555556
	2.38_768.1232m/z			CSID79067			C21H36N7O16P3S	37.5	4.85	Coenzyme A		768.123249009497	3.3217	2.58078528790472	1.36781011936278	0.013488	Up	0.833333333333333
	0.66_189.1594m/z	HMDB0001325	MT6161	CSID389120	C03793	map00310;map01100	C9H20N2O2	38.1	0	N6,N6,N6-Trimethyl-L-lysine		189.159445862185	4.7437	4.28770954683055	2.10020717969033	0.0015697	Up	0.940972222222222
